# Supplementary material for: Gut microbiome of century-old snail specimens stable across time in preservation
Source: Microbiome. 2022 Jun 29;10:99. doi: 10.1186/s40168-022-01286-z (PMC9241308; doi:10.1186/s40168-022-01286-z)
Supplement: Supplementary file 2 — Additional file 1: Supplementary Table 1. Chalifour, Elder, & Li 2021—Gut microbiome of century-old snail specimens stable across time in preservation. [file 40168_2022_1286_MOESM1_ESM.xlsx]

## Sheet: Sheet1
Supplementary Table 1 - Chalifour, Elder, & Li 2021 - Gut Microbiome of Century-Old Snail Specimens Stable Across Time in Preservation
Samples in University of Colorado Museum of Natural History (UCM) Collection used in this study.
UCM Catalog #	Collector	Date Collected	Locality	Manuscript Location Name	Collector Number
49234	J. Henderson	1920-07-08	Boulder Co. CO	Boulder	Coll # SG40
49235	J. Henderson	1920-07-08	Boulder Co. CO	Boulder	Coll # SG41
49242	J. Henderson	1920-07-08	Boulder Co. CO	Boulder	Coll # SG49
48873	Bridget Chalifour	Sept-2-2018	Frisco, Summit Co. CO	Frisco	Coll # SG13
48874	Bridget Chalifour	Sept-2-2018	Frisco, Summit Co. CO	Frisco	Coll # SG14
48889	Bridget Chalifour	Sept-2-2018	Frisco, Summit Co. CO	Frisco	Coll # SG29
48890	Bridget Chalifour	Sept-2-2018	Frisco, Summit Co. CO	Frisco	Coll # SG30
48898	Bridget Chalifour	Sept-2-2018	Frisco, Summit Co. CO	Frisco	Coll # SG39
49210	Bridget Chalifour	Sept-2-2018	Frisco, Summit Co. CO	Frisco	Coll # SG54
48903	Bridget Chalifour	Sept-2-2018	Frisco, Summit Co. CO	Frisco	Coll # SG110
49222	Bridget Chalifour	Sept-2-2018	Frisco, Summit Co. CO	Frisco	Coll # SG111
51236	K.Sims	25 June 2003	Summit Co. CO	Silverthorne	Coll # SG4
51237	K.Sims	25 June 2003	Summit Co. CO	Silverthorne	Coll # SG5
51238	K.Sims	25 June 2003	Summit Co. CO	Silverthorne	Coll # SG6
49266	Shi-Kuei Wu	1974-08-14	Garfield Co. CO	Glenwood Springs	Coll # SG87
49267	Shi-Kuei Wu	1974-08-14	Garfield Co. CO	Glenwood Springs	Coll # SG88
49268	Shi-Kuei Wu	1974-08-14	Garfield Co. CO	Glenwood Springs	Coll # SG89
49269	Shi-Kuei Wu	1974-08-14	Garfield Co. CO	Glenwood Springs	Coll # SG90
49270	Shi-Kuei Wu	1974-08-14	Garfield Co. CO	Glenwood Springs	Coll # SG91
49271	Shi-Kuei Wu	1974-08-14	Garfield Co. CO	Glenwood Springs	Coll # SG92
49272	Shi-Kuei Wu	1974-08-14	Garfield Co. CO	Glenwood Springs	Coll # SG93
49273	Shi-Kuei Wu	1974-08-14	Garfield Co. CO	Glenwood Springs	Coll # SG94
49274	Shi-Kuei Wu	1974-08-14	Garfield Co. CO	Glenwood Springs	Coll # SG95
49275	Shi-Kuei Wu	1974-08-14	Garfield Co. CO	Glenwood Springs	Coll # SG96
49276	Shi-Kuei Wu	1974-08-14	Garfield Co. CO	Glenwood Springs	Coll # SG97
48881	Bridget Chalifour	2018-07-25	Mountain Research Station, Boulder Co. CO	Mountain Research Station	Coll # SG21
48882	Bridget Chalifour	2018-07-25	Mountain Research Station, Boulder Co. CO	Mountain Research Station	Coll # SG22
48883	Bridget Chalifour	2018-07-25	Mountain Research Station, Boulder Co. CO	Mountain Research Station	Coll # SG23
48884	Bridget Chalifour	2018-07-25	Mountain Research Station, Boulder Co. CO	Mountain Research Station	Coll # SG24
48885	Bridget Chalifour	2018-07-25	Mountain Research Station, Boulder Co. CO	Mountain Research Station	Coll # SG25
48891	Bridget Chalifour	2018-07-25	Mountain Research Station, Boulder Co. CO	Mountain Research Station	Coll # SG31
49206	Bridget Chalifour	2018-07-25	Mountain Research Station, Boulder Co. CO	Mountain Research Station	Coll # SG50
49207	Bridget Chalifour	2018-07-25	Mountain Research Station, Boulder Co. CO	Mountain Research Station	Coll # SG51
49208	Bridget Chalifour	2018-07-25	Mountain Research Station, Boulder Co. CO	Mountain Research Station	Coll # SG52
49209	Bridget Chalifour	2018-07-25	Mountain Research Station, Boulder Co. CO	Mountain Research Station	Coll # SG53
48899	Bridget Chalifour	2018-07-25	Mountain Research Station, Boulder Co. CO	Mountain Research Station	Coll #SG98
48900	Bridget Chalifour	2018-07-25	Mountain Research Station, Boulder Co. CO	Mountain Research Station	Coll #SG99
48901	Bridget Chalifour	2018-07-25	Mountain Research Station, Boulder Co. CO	Mountain Research Station	Coll #SG100
49220	Bridget Chalifour	2018-07-25	Mountain Research Station, Boulder Co. CO	Mountain Research Station	Coll # SG101
49221	Bridget Chalifour	2018-07-25	Mountain Research Station, Boulder Co. CO	Mountain Research Station	Coll # SG102
49281	Shi-Kuei Wu	2000-08-17	Routt Co. CO	Pagoda	Coll # SG11
49282	Shi-Kuei Wu	2000-08-17	Routt Co. CO	Pagoda	Coll # SG12
49255	P. LaRochelle	Sept-4-1982	Pitkin Co. CO	Redstone	Coll # SG76
49256	P. LaRochelle	Sept-4-1982	Pitkin Co. CO	Redstone	Coll # SG77
49257	P. LaRochelle	Sept-4-1982	Pitkin Co. CO	Redstone	Coll # SG78
49258	P. LaRochelle	Sept-4-1982	Pitkin Co. CO	Redstone	Coll # SG79
49259	P. LaRochelle	Sept-4-1982	Pitkin Co. CO	Redstone	Coll # SG80
49260	P. LaRochelle	1982-09-05	San Miguel Co. CO	Telluride	Coll # SG81
49261	P. LaRochelle	1982-09-05	San Miguel Co. CO	Telluride	Coll # SG82
49262	P. LaRochelle	Sept-4-1982	Pitkin Co. CO	Redstone	Coll # SG83
49263	P. LaRochelle	Sept-4-1982	Pitkin Co. CO	Redstone	Coll # SG84
49264	P. LaRochelle	Sept-4-1982	Pitkin Co. CO	Redstone	Coll # SG85
49265	P. LaRochelle	Sept-4-1982	Pitkin Co. CO	Redstone	Coll # SG86
49277	Shi-Kuei Wu	1974-08-14	Garfield Co. CO	Rifle	Coll # SG7
49278	Shi-Kuei Wu	1974-08-14	Garfield Co. CO	Rifle	Coll # SG8
49236	Shi-Kuei Wu	1974-08-14	Garfield Co. CO	Rifle	Coll # SG42
49237	Shi-Kuei Wu	1974-08-14	Garfield Co. CO	Rifle	Coll # SG43
49283	K. Sims, P. Weaver	Sept-21-2004	Routt Co. CO	Steamboat Springs	Coll # SG1
49284	K. Sims, P. Weaver	Sept-21-2004	Routt Co. CO	Steamboat Springs	Coll # SG2
49285	K. Sims, P. Weaver	Sept-21-2004	Routt Co. CO	Steamboat Springs	Coll # SG3
49238	P. LaRochelle	1980-06-26	Routt Co. CO	Steamboat Springs	Coll # SG44
49239	P. LaRochelle	1980-06-26	Routt Co. CO	Steamboat Springs	Coll # SG45
49240	K. Sims, P. Weaver	Sept-21-2004	Routt Co. CO	Steamboat Springs	Coll # SG46
49241	K. Sims, P. Weaver	Sept-21-2004	Routt Co. CO	Steamboat Springs	Coll # SG47
49243	K. Sims, P. Weaver	Sept-21-2004	Routt Co. CO	Steamboat Springs	Coll # SG64
49244	K. Sims, P. Weaver	Sept-21-2004	Routt Co. CO	Steamboat Springs	Coll # SG65
49245	K. Sims, P. Weaver	Sept-21-2004	Routt Co. CO	Steamboat Springs	Coll # SG66
49246	K. Sims, P. Weaver	Sept-21-2004	Routt Co. CO	Steamboat Springs	Coll # SG67
49247	K. Sims, P. Weaver	Sept-21-2004	Routt Co. CO	Steamboat Springs	Coll # SG68
49248	K. Sims, P. Weaver	Sept-21-2004	Routt Co. CO	Glen Eden	Coll # SG69
49249	K. Sims, P. Weaver	Sept-21-2004	Routt Co. CO	Glen Eden	Coll # SG70
49250	K. Sims, P. Weaver	Sept-21-2004	Routt Co. CO	Glen Eden	Coll # SG71
49251	K. Sims, P. Weaver	Sept-21-2004	Routt Co. CO	Glen Eden	Coll # SG72
49252	K. Sims, P. Weaver	Sept-21-2004	Routt Co. CO	Glen Eden	Coll # SG73
49253	K. Sims, P. Weaver	Sept-21-2004	Routt Co. CO	Glen Eden	Coll # SG74
49254	K. Sims, P. Weaver	Sept-21-2004	Routt Co. CO	Glen Eden	Coll # SG75
49279	P. LaRochelle	1982-09-05	San Miguel Co. CO	Telluride	Coll # SG9
49280	P. LaRochelle	1982-09-05	San Miguel Co. CO	Telluride	Coll # SG10
48875	Bridget Chalifour	Sept-2-2018	Vail, Summit Co. CO	Vail	Coll # SG15
48876	Bridget Chalifour	Sept-2-2018	Vail, Summit Co. CO	Vail	Coll # SG16
48877	Bridget Chalifour	Sept-2-2018	Vail, Summit Co. CO	Vail	Coll # SG17
48878	Bridget Chalifour	Sept-2-2018	Vail, Summit Co. CO	Vail	Coll # SG18
48879	Bridget Chalifour	Sept-2-2018	Vail, Summit Co. CO	Vail	Coll # SG19
48880	Bridget Chalifour	Sept-2-2018	Vail, Summit Co. CO	Vail	Coll # SG20
48886	Bridget Chalifour	Sept-2-2018	Vail, Summit Co. CO	Vail	Coll # SG26
48887	Bridget Chalifour	Sept-2-2018	Vail, Summit Co. CO	Vail	Coll # SG27
48888	Bridget Chalifour	Sept-2-2018	Vail, Summit Co. CO	Vail	Coll # SG28
48892	Bridget Chalifour	Sept-2-2018	Vail, Summit Co. CO	Vail	Coll # SG33
48893	Bridget Chalifour	Sept-2-2019	Vail, Summit Co. CO	Vail	Coll # SG34
48894	Bridget Chalifour	Sept-2-2020	Vail, Summit Co. CO	Vail	Coll # SG35
48895	Bridget Chalifour	Sept-2-2021	Vail, Summit Co. CO	Vail	Coll # SG36
48896	Bridget Chalifour	Sept-2-2022	Vail, Summit Co. CO	Vail	Coll # SG37
48897	Bridget Chalifour	Sept-2-2023	Vail, Summit Co. CO	Vail	Coll # SG38
49211	Bridget Chalifour	Sept-2-2018	Vail, Summit Co. CO	Vail	Coll # SG55
49212	Bridget Chalifour	Sept-2-2018	Vail, Summit Co. CO	Vail	Coll # SG56
49213	Bridget Chalifour	Sept-2-2018	Vail, Summit Co. CO	Vail	Coll # SG57
49214	Bridget Chalifour	Sept-2-2018	Vail, Summit Co. CO	Vail	Coll # SG58
49215	Bridget Chalifour	Sept-2-2018	Vail, Summit Co. CO	Vail	Coll # SG59
49216	Bridget Chalifour	Sept-2-2018	Vail, Summit Co. CO	Vail	Coll # SG60
49217	Bridget Chalifour	Sept-2-2018	Vail, Summit Co. CO	Vail	Coll # SG61
49218	Bridget Chalifour	Sept-2-2018	Vail, Summit Co. CO	Vail	Coll # SG62
49219	Bridget Chalifour	Sept-2-2018	Vail, Summit Co. CO	Vail	Coll # SG63
48902	Bridget Chalifour	Sept-2-2018	Vail, Summit Co. CO	Vail	Coll # SG112
49223	Bridget Chalifour	Sept-2-2018	Vail, Summit Co. CO	Vail	Coll # SG113
49224	Bridget Chalifour	Sept-2-2018	Vail, Summit Co. CO	Vail	Coll # SG114
49225	Bridget Chalifour	Sept-2-2018	Vail, Summit Co. CO	Vail	Coll # SG115
49226	Bridget Chalifour	Sept-2-2018	Vail, Summit Co. CO	Vail	Coll # SG116
49227	Bridget Chalifour	Sept-2-2018	Vail, Summit Co. CO	Vail	Coll # SG117
49228	Bridget Chalifour	Sept-2-2018	Vail, Summit Co. CO	Vail	Coll # SG118
49229	Bridget Chalifour	Sept-2-2018	Vail, Summit Co. CO	Vail	Coll # SG119
49230	Bridget Chalifour	Sept-2-2018	Vail, Summit Co. CO	Vail	Coll # SG120
49231	Bridget Chalifour	Sept-2-2018	Vail, Summit Co. CO	Vail	Coll # SG121
